# Supplementary material for: Genetic Relatedness, Antibiotic Resistance, and Effect of Silver Nanoparticle on Biofilm Formation by Clostridium perfringens Isolated from Chickens, Pigeons, Camels, and Human Consumers
Source: Vet Sci. 2022 Mar 2;9(3):109. doi: 10.3390/vetsci9030109 (PMC8949260; doi:10.3390/vetsci9030109)
Supplement: Supplementary file 1 [file vetsci-09-00109-s001.zip]

Archive with 1 entries (1 files):
- vetsci-1597109-supplementary.pdf
